# Supplementary material for: Senescence of bone marrow-derived mesenchymal stem cells from patients with idiopathic pulmonary fibrosis
Source: Stem Cell Res Ther. 2018 Sep 26;9:257. doi: 10.1186/s13287-018-0970-6 (PMC6158816; doi:10.1186/s13287-018-0970-6)
Supplement: Supplementary file 1 — Supplementary figures. (ZIP 623 kb) [file 13287_2018_970_MOESM1_ESM.zip]

Archive with 4 entries (4 files):
- Suppl Figure 1_IPF MSC_NC.tif
- Suppl Figure 2_IPF MSC_NC.tif
- Supplementary Figure 3_SCR&T.tif
- FINAL IPF MSC_SCRT-caption.docx
